# Supplementary material for: Patient-Reported Postoperative Pain and Numbness: Applications for Endoscopic vs. Microscopic Ear Surgery
Source: J Pers Med. 2022 Oct 14;12(10):1718. doi: 10.3390/jpm12101718 (PMC9604827; doi:10.3390/jpm12101718)
Supplement: Supplementary file 1 [file jpm-12-01718-s001.zip]

Archive with 2 entries (2 files):
- Supplemental Material File S1.pdf
- Supplemental Material File S2.pdf
